# Supplementary material for: Isolated vocal tremor as a focal phenotype of essential tremor: a retrospective case review
Source: J Clin Mov Disord. 2015 Mar 2;2:4. doi: 10.1186/s40734-015-0016-5 (PMC4711152; doi:10.1186/s40734-015-0016-5)
Supplement: Additional file 1: Videos S1 and S2. — Isolated vocal tremor 1, Isolated vocal tremor 2, Isolated vocal tremor 3. Legend: Sustained vowel (A and E) phonation most reliably brings out the vocal tremor. Singing or changing pitch does not improve the tremor, unlike in cases of spasmodic dysphonia. The patients had a similar frequency tremor during normal spontaneous speech (not shown). Videostroboscopic examination of both patients performed by ENT consultant was consistent with vocal cord tremor rather than spasmodic dysphonia. [file 40734_2015_16_MOESM1_ESM.zip]

Archive with 2 entries (2 files):
- 1646528241339446_add1.m4v
- 1646528241339446_add2.m4v
