# Supplementary material for: Isolated vocal tremor as a focal phenotype of essential tremor: a retrospective case review
Source: J Clin Mov Disord. 2015 Mar 2;2:4. doi: 10.1186/s40734-015-0016-5 (PMC4711152; doi:10.1186/s40734-015-0016-5)
Supplement: Additional file 2: Video S3. — Legend: Patient 1 manifests a tremor of the pharyngeal musculature which can be easily observed by the examiner. Patient 2 displays a prominent tremor of the soft palate. Laryngoscopy and videostroboscopic evaluations of patient 2 were more consistent with vocal tremor than spasmodic dysphonia. [file 40734_2015_16_MOESM2_ESM.zip]

Archive with 1 entries (1 files):
- 1646528241339446_add2.m4v
